# Supplementary material for: Patterns of livestock depredation by tiger (Panthera tigris) and leopard (Panthera pardus) in and around Corbett Tiger Reserve, Uttarakhand, India
Source: PLoS One. 2018 May 24;13(5):e0195612. doi: 10.1371/journal.pone.0195612 (PMC5967810; doi:10.1371/journal.pone.0195612)
Supplement: S1 Table — (XLSX) [file pone.0195612.s001.xlsx]

## Sheet: Economic loss
Species	Age	Total	Market Value (INR)/per individual	Total Cost	Cost Per year	USD	AV USD
She Buffalo (SA)	3-5	156	35000	5460000	546000	85152.8	8515.28	545.852
She Buffalo Adult	Above 5	1450	50000	72500000	7250000	1.13069e+06	113069	779.788
Buffalo Calf	Upto 3 years	337	12000	4044000	404400	63069.2	6306.92	187.149
He Buffalo Adult	Above 5	45	28000	1260000	126000	19650.7	1965.07	436.681
He Buffalo (SA)	3-5	59	22000	1298000	129800	20243.3	2024.33	343.107
Bullock (SA)	3-5	300	10000	3000000	300000	46787.3	4678.73	155.958
Bullock Adult	Above 5	1346	22000	29612000	2961200	461822	46182.2	343.107
Cow (Sub-adult)	3-5	413	6000	2478000	247800	38646.3	3864.63	93.5745
Cow Adult	5 years	3447	10000	34470000	3447000	537586	53758.6	155.958
Cow Calf	Up to 3 years	764	2500	1910000	191000	29787.9	2978.79	38.9894
Horse/Mule	Above 4 years	44	25000	1100000	110000	17155.3	1715.53	389.894
Horse Calf	Upto 4 years	4	15000	60000	6000	935.745	93.5745	233.936
Total		8365		157192000	15719200	2.45153e+06	245153	0
