# Supplementary material for: Patterns of livestock depredation by tiger (Panthera tigris) and leopard (Panthera pardus) in and around Corbett Tiger Reserve, Uttarakhand, India
Source: PLoS One. 2018 May 24;13(5):e0195612. doi: 10.1371/journal.pone.0195612 (PMC5967810; doi:10.1371/journal.pone.0195612)
Supplement: S3 Table — (XLSX) [file pone.0195612.s003.xlsx]

## Sheet: table
Year	Total South	Total North	Combined total
2006	510	207	717
2007	571	204	775
2008	758	214	972
2009	860	264	1124
2010	753	218	971
2011	793	148	941
2012	524	183	707
2013	578	180	758
2014	565	133	698
2015	531	171	702
	6443	1922	8365
Percentage	77.0233	22.9767	100
Average	644.3	192.2
StaDev	131.142	37.7059
SE	41.4708	11.9236
