# Supplementary material for: Patterns of livestock depredation by tiger (Panthera tigris) and leopard (Panthera pardus) in and around Corbett Tiger Reserve, Uttarakhand, India
Source: PLoS One. 2018 May 24;13(5):e0195612. doi: 10.1371/journal.pone.0195612 (PMC5967810; doi:10.1371/journal.pone.0195612)
Supplement: S4 Table — (XLSX) [file pone.0195612.s004.xlsx]

## Sheet: Table
	Tiger (South)	Leopard (south)	Total South	Total South (%)	Tiger (North)	Leopard (north)	Total North	Total North %	Combined total
2006	450	60	510	71.1297	7	200	207	28.8703	717
2007	546	25	571	73.6774	17	187	204	26.3226	775
2008	681	77	758	77.9835	22	192	214	22.0165	972
2009	760	100	860	76.5125	62	202	264	23.4875	1124
2010	656	97	753	77.5489	11	207	218	22.4511	971
2011	639	154	793	84.2721	9	139	148	15.7279	941
2012	400	124	524	74.116	36	147	183	25.884	707
2013	469	109	578	76.2533	31	149	180	23.7467	758
2014	443	122	565	80.9456	24	109	133	19.0544	698
2015	433	98	531	75.641	37	134	171	24.359	702
Total	5477	966	6443	77.0233	256	1666	1922	22.9767	8365
	547.7	96.6			25.6	166.6	192.2	Mean
	126.746	36.0685			16.7212	34.7985	37.7059	SD
	40.0805	11.4058			5.29	11.0042	11.9236	SE
